# Supplementary material for: A naturally hypersensitive glucocorticoid receptor elicits a compensatory reduction of hypothalamus–pituitary–adrenal axis activity early in ontogeny
Source: Open Biol. 2016 Jul 20;6(7):150193. doi: 10.1098/rsob.150193 (PMC4967818; doi:10.1098/rsob.150193)
Supplement: Table S1. Overview of the effects of the GRAla610Val substitution on studied traits. Table S2. Overview of the effects of the GRAla610Val substitution on transcriptional responses of PBMCs to DEX ex vivo. Table S3. Oligonucleotides used in qPCR [file rsob150193supp1.xls]

## Sheet: Table S1
Table S1. Overview of the effects of the GRAla610Val substitution on studied traits
				LSM ± SE				P value
Trait	Stage	n	AlaAla	AlaVal	ValVal		Genotype	Sex	G × S
Hormone Levels
Cortisol (ng/ml)	1w	20/47/23	36.1a,g ± 3.9	27.9b ± 3.1	20.0c,h ± 3.5		<0.001	0.069	0.931
	bw	20/47/23	32.1d ± 4.4	20.9e ± 3.3	15.1e ± 3.8		0.001	0.671	0.488
	aw	20/47/23	48.9a ± 5.6	30.8b ± 3.6	25.5b ± 5.7		0.008	0.852	0.584
	ppb	18/41/21	93.8d ± 10.2	82.4d,e ± 9.7	68.2e ± 10.7		0.008	0.326	0.955
	across	18/41/21	49.6g ± 2.4	36.7d,h ± 1.7	28.3e,h ± 2.4		<0.001	0.384	0.756
ACTH (pg/ml)	1w	20/47/23	67.2a ± 14.4	30.9b ± 10.7	18.3b ± 14.4		0.015	0.059	0.270
	bw	20/47/23	58.9 ± 14.3	39.5 ± 11.5	55.6 ± 12.0		0.077	0.133	0.210
	aw	20/47/23	97.7 ± 31.1	67.0 ± 30.2	53.9 ± 29.6		0.111	0.014	0.448
	ppb	18/41/21	111.9 ± 17.7	105.8 ± 13.6	90.0 ± 16.8		0.543	0.771	0.102
	across	18/41/21	85.3d ± 8.1	59.6e ± 6.0	51.8e ± 8.0		0.001	0.109	0.691
Aldosterone (pg/ml)	ppb	18/41/21	104.6 ± 10.0	90.6 ± 7.0	96.0 ± 10.2		0.410	0.886	0.626
Morphometry
Adrenal Weight Left (g)	ppb	17/41/21	2.49g ± 0.11	2.01h ± 0.10	1.72i ± 0.11		<0.001	<0.001	0.606
Cortex Area Left (mm2)	ppb	18/41/20	37.1g± 2.5	28.7a,h ± 2.3	24.7b,h ± 2.6		<0.001	<0.001	0.414
Medulla Area Left (mm2)	ppb	18/41/20	8.07 ± 0.88	7.56 ± 0.85	7.43 ± 0.96		0.639	0.066	0.727
Cortex/Medulla Ratio Left	ppb	18/41/20	4.59a ± 0.34	3.97a,b ± 0.23	3.28b ± 0.33		0.022	0.552	0.894
Adrenal Weight Right (g)	ppb	17/38/17	2.55g ± 0.08	2.01a,h ± 0.07	1.74b,h ± 0.10		<0.001	0.006	0.953
Cortex Area Right (mm2)	ppb	18/39/17	42.4g ± 4.4	31.2h ± 4.6	25.8h ± 5.2		<0.001	0.025	0.772
Medulla Area Right (mm2)	ppb	18/39/17	9.17 ± 0.78	9.09 ± 0.57	8.22 ± 0.82		0.597	0.111	0.556
Cortex/Medulla Ratio Right	ppb	18/39/17	4.85d ± 0.31	3.65e ± 0.22	3.28e ± 0.33		<0.001	0.831	0.498
Pituitary Weight (g)	ppb	10/24/15	0.293 ± 0.010	0.295 ± 0.008	0.273 ± 0.010		0.144	0.939	0.252
Growth
Birth Weight (kg)		23/53/28	1.45 ± 0.09	1.36 ± 0.07	1.40 ± 0.08		0.503	0.673	0.791
Average Daily Gain (g/day)	fattening	18/39/18	907.5 ± 27.6	900.6 ± 21.0	919.5 ± 28.2		0.812	<0.001	0.569
Feed Intake (kg/day)	fattening	17/37/17	2.33 ± 0.07	2.31 ± 0.05	2.31 ± 0.07		0.892	<0.001	0.520
Body Composition
Lean Content (%)	ppb	18/41/21	55.2 ± 0.8	55.0 ± 0.6	55.6 ± 0.7		0.705	<0.001	0.463
Average Backfat Thickness (mm)	ppb	18/41/21	2.10 ± 0.08	2.11 ± 0.06	2.06 ± 0.07		0.832	<0.001	0.399
M. Longissimus dorsi Area (cm2)	ppb	18/41/21	40.9 ± 1.4	40.4 ± 1.4	42.5 ± 1.7		0.228	0.004	0.714
Carcass Length (cm)	ppb	18/41/21	101.3 ± 0.6	101.5 ± 0.4	101.2 ± 0.6		0.837	0.542	0.427
Clinical Chemistry
Glucose (mgl/dl)	bw	20/47/23	124.1 ± 2.6	120.3 ± 1.7	125.0 ± 2.6		0.194	0.665	0.960
	ppb	18/40/20	127.4 ± 9.8	121.3 ± 9.5	122.0 ± 10.2		0.337	0.217	0.568
Total Cholesterol (mgl/dl)	bw	20/47/23	130.2 ± 10.1	132.6 ± 8.3	131.6 ± 9.2		0.951	0.718	0.122
	ppb	18/41/20	85.9+ ± 3.4	87.3+ ± 2.6	80.3+ ± 3.4		0.131	0.011	0.683
Triglyceride (mgl/dl)	bw	19/47/23	52.7 ± 6.2	51.8 ± 5.1	50.7 ± 6.1		0.954	0.847	0.053
	ppb	18/41/20	36.5 ± 1.9	38.3 ± 1.2	34.8 ± 2.8		0.510	0.014	0.526
Blood Urea Nitrogen (mgl/dl)	bw	19/45/21	6.71 ± 0.73	5.79 ± 0.57	5.01 ± 0.72		0.144	0.700	0.989
	ppb	18/41/20	13.4 ± 0.88	12.7 ± 0.86	12.1 ± 1.11		0.451	<0.001	0.934
Blood cell counts
Leukocyte number (10³/mm³)	1w	20/47/23	9.07 ± 0.68	8.91 ± 0.54	8.25 ± 0.68		0.526	0.195	0.932
	bw	15/42/21	11.8 ± 1.3	12.0 ± 0.8	12.4 ± 1.2		0.936	0.361	0.063
	aw	20/47/22	14.5d ± 1.0	11.8e ± 0.9	12.9d,e ± 1.1		0.002	0.865	0.763
	ppb	18/41/21	21.7 ± 1.4	19.4 ± 1.0	20.8 ± 1.3		0.172	0.578	0.755
Lymphocyte percentage	1w	20/47/23	56.1 ± 3.0	56.9 ± 2.6	60.8 ± 3.0		0.248	0.983	0.463
	bw	15/42/21	62.1 ± 3.4	65.7 ± 2.3	63.5 ± 3.1		0.524	0.459	0.841
	aw	20/47/22	65.4 ± 3.2	66.7 ± 2.4	66.7 ± 3.0		0.894	0.318	0.441
	ppb	18/41/21	44.2 ± 3.1	49.5 ± 2.4	47.1 ± 2.9		0.148	0.458	0.388
Neutrophil percentage	1w	20/47/23	41.1 ± 3.0	39.2 ± 2.6	35.8 ± 3.0		0.211	0.819	0.443
	bw	13/41/21	35.0 ± 5.1	29.5 ± 4.2	32.7 ± 4.2		0.102	0.412	0.822
	aw	19/47/22	31.0 ± 3.3	29.8 ± 2.4	29.9 ± 3.0		0.076	0.466	0.768
	ppb	12/34/18	47.5 ± 3.3	46.0 ± 2.5	47.9 ± 3.0		0.773	0.826	0.218
Neutrophil to Lymphocyte ratio	1w	20/47/23	0.826 ± 0.187	0.827 ± 0.145	0.615 ± 0.186		0.505	0.563	0.586
	bw	13/41/21	0.590 ± 0.111	0.449 ± 0.090	0.551 ± 0.090		0.055	0.261	0.745
	aw	19/47/22	0.553 ± 0.091	0.485 ± 0.066	0.486 ± 0.084		0.682	0.500	0.526
	ppb	12/34/18	1.11 ± 0.15	0.99 ± 0.11	1.06 ± 0.14		0.693	0.873	0.283
Gene Expression Hypothalamus
CRH (copy number)	ppb	18/41/21	6499d ± 1316	5573d ± 1252	3209e ± 1354		0.002	0.070	0.885
AVP	ppb	18/41/21	274935a ± 41529	222328a,b ± 39768	180514b ± 46117		0.049	0.690	0.045
females	ppb	7/21/6	327423a ± 50516	217171a,b ± 42643	148628b ± 54233
castrated males	ppb	11/20/15	222447 ± 45641	227484 ± 43394	212400 ± 50361
FOS	ppb	18/41/21	9477 ± 1146	8847 ± 998	8762 ± 1267		0.823	0.422	0.649
BDNF	ppb	18/41/21	6273 ± 910	5808 ± 889	5851 ± 969		0.637	0.908	0.785
GILZ	ppb	18/41/21	93021 ± 9454	84946 ± 8648	80920 ± 9847		0.338	0.230	0.917
NR3C1	ppb	18/41/21	25626 ± 6693	23149 ± 6500	23581 ± 6800		0.682	0.624	0.589
NR3C2	ppb	18/41/21	4039 ± 684	4082 ± 664	3818 ± 717		0.776	0.724	0.840
FKBP4	ppb	18/41/21	15892 ± 2305	16901 ± 2223	15702 ± 2405		0.682	0.624	0.589
FKBP5	ppb	18/41/21	10693 ± 2211	10112 ± 2148	9990 ± 2325		0.863	0.621	0.468
HSD11B1	ppb	18/41/21	6265 ± 1678	6406 ± 1647	6016 ± 1712		0.836	0.753	0.294
HSD11B2	ppb	18/41/21	6467 ± 1064	6652 ± 1049	6187 ± 1114		0.634	0.216	0.867
CRHR1	ppb	18/41/21	6025 ± 1087	6368 ± 722	5539 ± 1046		0.792	0.338	0.250
CRHR2	ppb	18/41/21	334 ± 81	381 ± 53	301 ± 79		0.664	0.336	0.270
CRHBP	ppb	18/41/21	5664 ± 1250	5677 ± 1221	5471 ± 1288		0.936	0.102	0.873
Gene Expression Liver
PCK1	ppb	18/41/21	90123 ± 19089	108295 ± 14723	87410 ± 18133		0.375	0.999	0.255
GILZ	ppb	18/41/21	35370 ± 6307	31334 ± 6276	32495 ± 6695		0.364	0.942	0.565
NR3C1	ppb	18/41/21	13651 ± 1809	13216 ± 1631	13107 ± 1915		0.943	0.378	0.550
FKBP4	ppb	18/41/21	18214a ± 3109	23275b ± 2863	25068b ± 3172		0.018	0.583	0.181
FKBP5	ppb	18/41/21	5756 ± 1349	5617 ± 1298	6060 ± 1403		0.840	0.459	0.798
HSD11B1	ppb	18/41/21	88645 ± 6566	94175 ± 5233	94468 ± 6251		0.598	0.994	0.020
females	ppb	7/21/6	83505 ± 8616	102887 ± 6109	90948 ± 8821
castrated males	ppb	11/20/15	93784 ± 7332	85463 ± 6056	97987 ± 6583
HSD11B2	ppb	18/41/21	1234 ± 96	1320 ± 76	1345 ± 92		0.519	0.048	0.607
SERPINA6	ppb	18/41/21	65838a ± 9738	83649a,b ± 9262	88986b ± 10971		0.034	0.216	0.090
AKR1D1	ppb	18/41/21	111344 ± 21894	113255 ± 21397	111771 ± 22366		0.971	0.434	0.145
SRD5A1	ppb	18/41/21	716 ± 128	784 ± 98	940 ± 122		0.310	0.263	0.053
Significant differences between LSM are indicated by different superscript within a row (a,b,c P≤0.05; d,e,f P≤0.01; g,h,i P≤0.001
Double underline highlights significant main effects at P≤0.05
G × S: genotype-by-sex interaction
1w: one week old
bw: one day before weaning
aw: one day after weaning
ppb: peripubertal age
across: repeated measures analysis across all four sampling time points

## Sheet: Table S2
Table S2. Overview of the effects of the GRAla610Val substitution on transcriptional responses of PBMC to DEX ex vivo
Gene	n	AlaAla	ValVal	P value
EC50 (nM)
GILZ	9/10	1445	0.957	0.561
FKBP5	9/10	3.857	3.686	0.932
DUSP1	9/10	2156	2948	0.719
IC50 (nM)
IL2	9/10	28.35	0.442	0.006
TNFA	9/10	4791	2151	0.076
IFNG	9/10	6331	2063	0.042
IL1B	9/10	3330	0.911	0.004

## Sheet: Table S3
Table S3. Oligonucleotides used in qPCR
Gene	Forward Primer	Reverse Primer	Length (bp)	Ta (ºC)
CRH	AGCAACAGGAAACTGATGGAG	AGAGCAACGCTATGGTACAGAA	125	60
CRHR1	CCACCCAGTCTGCTGGCTTCC	TTGCCCCAGAGGTCATCCAAG	92	66
CRHR2	GATCAGCTTCCACAGCATCAAG	CCTGCCAGCCTGGAGAGC	169	66
CRHBP	GCTGGGAGGAACTGGATTGG	CTGGAGACCATTCGCACCAC	123	60
AVP	ACCTGCCGTCTCCCTGCCAGTC	GCACTCGGGCTCGGTCACG	110	60
FOS	AACCGGAGGAGGGAGCTGAC	GAGCTGCCAGGATGAACTCG	133	60
BDNF	GCCCAAGGCAGGTTCAAGAG	CCGAACTTTCTGGTCCTCGTC	106	60
NR3C1	CACCTGGATGACCAAATGACC	AGGGTAAAGCCATTCTCTGCTC	151	60
NR3C2	CTGGACAGAGCTGGCAGAGG	GCTGGTCACTGATGATCTCCAC	162	63
HSD11B1	CGCAGAAGCATGGAGGTCAAC	AGGGAGCAACAAGTGGATTCG	139	60
HSD11B2	ACCAGTGGGAAGAGCGCAAG	CTACAACCGGGCTGAGGTCTG	147	60
FKBP4	TGTTTGAGAGGCTGGCAGAGG	AGGGCTGGGGAGAGGCTATG	146	63
FKBP5	TGCCATTTACTGTGCAAACCAG	TTCTTCGGATAATGCCTCCATC	148	63
PCK1	GATGGGGAACCTTGCGCTCAC	ACACCAGAGGGACGCCAGCAG	151	60
SERPINA6	GGTGGACCTGTACGTCCCAAAG	ACATCTTCGGCAGGGCATTC	140	60
AKR1D1	CAAGCTGGGTGAATGTATCGTC	CTCCTCGCTGGATACTGAAACG	120	60
SRD5A1	ACTGACCCCCGATTTCTAGCAG	GCGGTGACATACTCAAACAAGC	149	60
GILZ	GCAGGCCATGGATCTGGTG	GGGCTCGCCAGGGTCTTC	144	60
DUSP1	CCTGGTTCAATGAGGCAATCG	CATGAGGTAAGCGAGGCAGATG	119	60
IL2	GAGCCATTGCTGCTGGATT	CCTCCAGAGCTTTGAGTTCTTCTACTA	160	60
TNFA	CCCAGAAGGAAGAGTTTCCA	AGGAAAACGTTGGTGGAAGG	280	60
IFNG	GAAAAGCTGATTAAAATTCCGGTAG	GCTTTCTTAGGTTAGATCTTGGTGAC	108	60
IL1B	TTCTGCATGAGCTTTGTGCAAG	CGCTTCTCCATGTCCCTCTTTG	170	63
RPL32	AGCCCAAGATCGTCAAAAAG	TGTTGCTCCCATAACCAATG	165	55
TSC22D2	AGACTCAGACCCAGCCTTTG	CAACAGGAGGCTTCACAACA	120	60

## Sheet: Manuscript Informatio
A hypersensitive glucocorticoid receptor elicits a compensatory downregulation of hypothalamus-pituitary-adrenocortical axis activity early in ontogeny
Eduard Muráni1*, Siriluck Ponsuksili1, Alexandra Jaeger1, Andreas Görres1, Armin Tuchscherer2 and Klaus Wimmers1
1Genome Biology, Leibniz Institute for Farm Animal Biology (FBN), Wilhelm-Stahl-Allee 2, 18196 Dummerstorf, Germany
2Genetics and Biometry, Leibniz Institute for Farm Animal Biology (FBN), Wilhelm-Stahl-Allee 2, 18196 Dummerstorf, Germany
*Corresponding author and person to whom reprint requests should be addressed:
Eduard Murani.
Genome Biology
Leibniz Institute for Farm Animal Biology (FBN)
18196, Dummerstorf, Germany
Phone: +49-38208-68726
Fax: +49-38208-68702
e-mail: murani@fbn-dummerstorf.de
